# Supplementary material for: Inverted repeats in the monkeypox virus genome are hot spots for mutation
Source: J Med Virol. 2022 Nov 25;95(1):e28322. doi: 10.1002/jmv.28322 (PMC10100261; doi:10.1002/jmv.28322)
Supplement: Supplementary file 1 — Supplementary information. [file JMV-95-0-s004.xlsx]

## Sheet: Supplementary Table 1
Supplementary Table 1: The monkeypox genomes (MPVX) analysed in this study.
NCBI	Year	Country	Lineage	Outbreak 2022
AY753185	1958	NA
AY603973	1961	NA
KJ642614	1965	Netherlands
KJ642616	1968	France
DQ011156	1970	Liberia
AY741551	1970	Sierra Leone
KJ642617	1971	Nigeria	A
KP849470	1971	Côte d'Ivoire
DQ011153	2003	NA
DQ011157	2003	NA
MT903346	2003	USA
MT903347	2003	USA
MT903348	2003	USA
KJ136820	2012	Côte d'Ivoire
MT724769	2012	Democratic Republic of the Congo
MG693724	2017	Nigeria	A
MK783027	2017	Nigeria	A
MK783028	2017	Nigeria	A
MK783029	2017	Nigeria	A
MK783030	2017	Nigeria	A
MK783031	2017	Nigeria	A
MK783032	2017	Nigeria	A
MK783033	2017	Nigeria	A
MN346690	2017	Côte d'Ivoire
MN346691	2017	Côte d'Ivoire
MN346692	2017	Côte d'Ivoire
MN346693	2017	Côte d'Ivoire
MN346694	2017	Côte d'Ivoire
MN346695	2017	Côte d'Ivoire
MN346696	2017	Côte d'Ivoire
MN346697	2017	Côte d'Ivoire
MN346698	2017	Côte d'Ivoire
MN346699	2017	Côte d'Ivoire
MN346700	2017	Côte d'Ivoire
MN346701	2017	Côte d'Ivoire
MN346697	2017	Ivory Coast
MG693723	2018	Nigeria	A
MT903337	2018	Nigeria	A
MT903339	2018	Nigeria	A
MT903340	2018	Nigeria	A
MN648051	2018	Israel	A.1
MT903341	2018	Nigeria	A.1
MT903343	2018	UK	A.1
MT903344	2018	UK	A.1
MT903345	2018	UK	A.1
MN702446	2018	Central African Republic
MN702447	2018	Central African Republic
MN702448	2018	Central African Republic
MN346702	2018	Côte d'Ivoire
MN346703	2018	Côte d'Ivoire
MN346703	2018	Côte d'Ivoire
OP612684	2019	Nigeria	A
OP612680	2019	Nigeria	A
OP612678	2019	Nigeria	A
OP612677	2019	Nigeria	A
OP612675	2019	Nigeria	A
OP612676	2019	Nigeria	A
OP612687	2019	Nigeria	A.1
OP612683	2019	Nigeria	A.1
OP612685	2019	Nigeria	A.1
OP612679	2019	Nigeria	A.1
OP612674	2019	Nigeria	A.1
OP612681	2019	Nigeria	A.1
OP612686	2019	Nigeria	A.1
MT250197	2019	Singapore	A.1
MT903342	2019	Singapore	A.1
OL504741	2019	UK	A.1
OL504742	2019	UK	A.1
OL504743	2019	UK	A.1
OP612677	2019	Nigeria	A.3
OP612689	2020	Nigeria	A.2
OP612691	2020	Nigeria	A.2
ON676708	2021	USA	A.1.1
ON676707	2021	USA	A.2
ON674051	2022	USA	A.2
ON675438	2022	USA	A.2	Ö
ON631963	2022	Australia	B.1	Ö
ON622712	2022	Belgium	B.1	Ö
ON622713	2022	Belgium	B.1	Ö
ON880419	2022	Belgium	B.1	Ö
ON736420	2022	Canada	B.1	Ö
OP270026	2022	Canada	B.1	Ö
OP279046	2022	Canada	B.1	Ö
ON983168	2022	Czech Republic	B.1	Ö
ON568298	2022	Germany	B.1	Ö
ON682264	2022	Germany	B.1	Ö
ON682265	2022	Germany	B.1	Ö
ON682266	2022	Germany	B.1	Ö
ON682267	2022	Germany	B.1	Ö
ON682269	2022	Germany	B.1	Ö
ON682270	2022	Germany	B.1	Ö
ON694330	2022	Germany	B.1	Ö
ON694335	2022	Germany	B.1	Ö
ON694336	2022	Germany	B.1	Ö
ON694341	2022	Germany	B.1	Ö
ON694342	2022	Germany	B.1	Ö
OP215228	2022	Germany	B.1	Ö
OP215229	2022	Germany	B.1	Ö
OP215263	2022	Germany	B.1	Ö
ON649879	2022	Israel	B.1	Ö
ON614676	2022	Italy	B.1	Ö
ON644344	2022	Italy	B.1	Ö
ON745215	2022	Italy	B.1	Ö
LC722946	2022	Japan	B.1	Ö
ON615424	2022	Netherlands	B.1	Ö
OP160532	2022	Netherlands	B.1	Ö
ON585029	2022	Portugal	B.1	Ö
ON585030	2022	Portugal	B.1	Ö
ON585031	2022	Portugal	B.1	Ö
ON585032	2022	Portugal	B.1	Ö
ON585033	2022	Portugal	B.1	Ö
ON585034	2022	Portugal	B.1	Ö
ON585035	2022	Portugal	B.1	Ö
ON585036	2022	Portugal	B.1	Ö
ON649708	2022	Portugal	B.1	Ö
ON649709	2022	Portugal	B.1	Ö
ON649710	2022	Portugal	B.1	Ö
ON649711	2022	Portugal	B.1	Ö
ON649712	2022	Portugal	B.1	Ö
ON649714	2022	Portugal	B.1	Ö
ON649715	2022	Portugal	B.1	Ö
ON649716	2022	Portugal	B.1	Ö
ON649717	2022	Portugal	B.1	Ö
ON649718	2022	Portugal	B.1	Ö
ON649719	2022	Portugal	B.1	Ö
ON649720	2022	Portugal	B.1	Ö
ON649721	2022	Portugal	B.1	Ö
ON649722	2022	Portugal	B.1	Ö
ON649723	2022	Portugal	B.1	Ö
ON649724	2022	Portugal	B.1	Ö
ON649725	2022	Portugal	B.1	Ö
OP245307	2022	Portugal	B.1	Ö
OP245308	2022	Portugal	B.1	Ö
OP245311	2022	Portugal	B.1	Ö
OP245328	2022	Portugal	B.1	Ö
OX336038	2022	Slovakia	B.1	Ö
ON631241	2022	Slovenia	B.1	Ö
ON745225	2022	Spain	B.1	Ö
ON838939	2022	Spain	B.1	Ö
ON595760	2022	Switzerland	B.1	Ö
ON622720	2022	Switzerland	B.1	Ö
OP205130	2022	UK	B.1	Ö
ON619835	2022	UK	B.1	Ö
ON619836	2022	UK	B.1	Ö
ON619837	2022	UK	B.1	Ö
ON619838	2022	UK	B.1	Ö
ON645312	2022	UK	B.1	Ö
ON563414	2022	USA	B.1	Ö
ON627808	2022	USA	B.1	Ö
ON676703	2022	USA	B.1	Ö
ON676704	2022	USA	B.1	Ö
ON676705	2022	USA	B.1	Ö
ON676706	2022	USA	B.1	Ö
OP303778	2022	USA	B.1	Ö
OP303779	2022	USA	B.1	Ö
OP303780	2022	USA	B.1	Ö
OP303782	2022	USA	B.1	Ö
OP303783	2022	USA	B.1	Ö
OP303789	2022	USA	B.1	Ö
OP303792	2022	USA	B.1	Ö
OP303796	2022	USA	B.1	Ö
OP303797	2022	USA	B.1	Ö
OP019276	2022	Austria	B.1.1	Ö
ON637938	2022	Germany	B.1.1	Ö
ON682268	2022	Germany	B.1.1	Ö
ON694329	2022	Germany	B.1.1	Ö
ON694331	2022	Germany	B.1.1	Ö
ON694332	2022	Germany	B.1.1	Ö
ON694333	2022	Germany	B.1.1	Ö
ON694334	2022	Germany	B.1.1	Ö
ON694337	2022	Germany	B.1.1	Ö
ON694338	2022	Germany	B.1.1	Ö
ON694339	2022	Germany	B.1.1	Ö
ON694340	2022	Germany	B.1.1	Ö
OP215251	2022	Germany	B.1.1	Ö
OP245330	2022	Portugal	B.1.1	Ö
OP204857	2022	South Korea	B.1.1	Ö
OP555659	2022	Portugal	B.1.1	Ö
OP204857	2022	South Korea	B.1.1	Ö
ON959143	2022	Finland	B.1.10	Ö
OP623593	2022	Colombia	B.1.10	Ö
OP594193	2022	Germany	B.1.10	Ö
OP623593	2022	Colombia	B.1.10	Ö
OP459219	2022	Colombia	B.1.10	Ö
ON720848	2022	Spain	B.1.10	Ö
OP539933	2022	USA	B.1.11	Ö
OP615279	2022	USA	B.1.11	Ö
OP536719	2022	USA	B.1.11	Ö
OP310067	2022	USA	B.1.11	Ö
OP580589	2022	USA	B.1.11	Ö
OP415206	2022	UK	B.1.12	Ö
OP185711	2022	USA	B.1.12	Ö
ON880540	2022	Canada	B.1.12	Ö
ON880413	2022	Brazil	B.1.12	Ö
OP303791	2022	USA	B.1.12	Ö
ON682263	2022	Germany	B.1.2	Ö
OP215235	2022	Germany	B.1.2	Ö
OP205072	2022	UK	B.1.2	Ö
OP205078	2022	UK	B.1.2	Ö
OP539929	2022	USA	B.1.2	Ö
OP205108	2022	UK	B.1.2	Ö
OP205112	2022	UK	B.1.2	Ö
ON622722	2022	France	B.1.3	Ö
ON609725	2022	Slovenia	B.1.3	Ö
ON754985	2022	Slovenia	B.1.3	Ö
OP484692	2022	Germany	B.1.3	Ö
OP536799	2022	UK	B.1.3	Ö
ON792320	2022	Switzerland	B.1.3	Ö
OP555633	2022	Portugal	B.1.3	Ö
OP279035	2022	Canada	B.1.4	Ö
OP279043	2022	Canada	B.1.4	Ö
OP279047	2022	Canada	B.1.4	Ö
OP390191	2022	UK	B.1.4	Ö
OP279045	2022	Canada	B.1.4	Ö
ON637939	2022	Germany	B.1.5	Ö
ON780017	2022	Italy	B.1.5	Ö
ON792322	2022	Switzerland	B.1.5	Ö
ON853656	2022	Germany	B.1.5	Ö
OP355582	2022	Germany	B.1.5	Ö
OP012849	2022	Taiwan	B.1.5	Ö
OP320550	2022	Peru	B.1.6	Ö
OP320549	2022	Peru	B.1.6	Ö
OP320555	2022	Peru	B.1.6	Ö
OP289783	2022	Peru	B.1.6	Ö
OP320553	2022	Peru	B.1.6	Ö
ON911481	2022	Mexico	B.1.7	Ö
OP536783	2022	UK	B.1.7	Ö
OP587246	2022	USA	B.1.7	Ö
OP415214	2022	UK	B.1.7	Ö
ON927248	2022	South Africa	B.1.7	Ö
ON622718	2022	Spain	B.1.8	Ö
ON720849	2022	Spain	B.1.8	Ö
OP626136	2022	Germany	B.1.8	Ö
OP626130	2022	Germany	B.1.8	Ö
OP604531	2022	USA	B.1.8	Ö
OP477454	2022	Colombia	B.1.8	Ö
OP484679	2022	Germany	B.1.8	Ö
ON585037	2022	Portugal	B.1.9	Ö
ON585038	2022	Portugal	B.1.9	Ö
OP555582	2022	Portugal	B.1.9	Ö
OP555571	2022	Portugal	B.1.9	Ö
OP414296	2022	Portugal	B.1.9	Ö
OP324506	2022	Portugal	B.1.9	Ö
ON880538	2022	Canada	B.1.9	Ö
ON649713	2022	Portugal	B.1.9	Ö
MT903338.1	NA	Nigeria	A
NC_003310	NA	Democratic Republic of the Congo
