# Supplementary material for: Inverted repeats in the monkeypox virus genome are hot spots for mutation
Source: J Med Virol. 2022 Nov 25;95(1):e28322. doi: 10.1002/jmv.28322 (PMC10100261; doi:10.1002/jmv.28322)
Supplement: Supplementary file 2 — Supplementary information. [file JMV-95-0-s003.xlsx]

## Sheet: Sheet1
Supplementary Table 2: Complete analyses of the occurrence of potential G-quadruplex-forming sequences (PQS) in monkeypox viruses (MPXV); (A) the NCBI accession numbers for the genome sequences; (B) the total length of genome sequence; (C) GC count of genome; (D) GC content in %; (E) the total count of PQS found; (F) the PQS frequency per 1,000 nt; (G) the number of PQS per 1,000 GC; (H) the PQS …
NCBI	Length [bp]	GC count	GC [%]	PQS Result count	PQS Frequency [/kbp]	PQS/GC	Result Count 1.2-1.4	Result Count 1.4-1.6	Result Count 1.6-1.8	Result Count 1.8-2.0	Result Count 2.0 and more	Length 1.2-1,4	Length 1.4-1.6	Length 1.6-1.8	Length 1.8-2.0	Lengtt 2.0 and more	Length All	Coverage of the sequence by PQS [nt] 1.2-1.4	Coverage of the sequence by PQS [nt] 1.4-1.6	Coverage of the sequence by PQS [nt] 1.6-1.8	Coverage of the sequence by PQS [nt] 1.8-2.0	Coverage of the sequence by PQS [nt] 2.0 and more	Coverage of the sequence by PQS all [nt]	Coverage of the sequence by PQS all [%]
AY603973.1	199195	65861	33.0636	9	0.0451819	0.136651	7	2	0	0	0	195	73	0	0	0	268	223	0	0	0	0	223	0.111951
AY741551.1	198756	65760	33.0858	9	0.0452817	0.136861	7	2	0	0	0	195	73	0	0	0	268	223	0	0	0	0	223	0.112198
AY753185.1	199469	65938	33.0568	9	0.0451198	0.136492	7	2	0	0	0	195	73	0	0	0	268	223	0	0	0	0	223	0.111797
DQ011153.1	198780	65747	33.0753	10	0.0503069	0.152098	8	2	0	0	0	223	73	0	0	0	296	251	0	0	0	0	251	0.12627
DQ011156.1	200256	66260	33.0876	10	0.0499361	0.150921	8	2	0	0	0	224	73	0	0	0	297	252	0	0	0	0	252	0.125839
DQ011157.1	198780	65748	33.0758	10	0.0503069	0.152096	8	2	0	0	0	223	73	0	0	0	296	251	0	0	0	0	251	0.12627
KJ136820.1	200035	66179	33.0837	9	0.0449921	0.135995	7	2	0	0	0	195	73	0	0	0	268	223	0	0	0	0	223	0.11148
KJ642614.1	190083	62693	32.9819	9	0.0473477	0.143557	7	2	0	0	0	195	73	0	0	0	268	223	0	0	0	0	223	0.117317
KJ642616.1	198741	65720	33.0682	9	0.0452851	0.136945	7	2	0	0	0	195	73	0	0	0	268	223	0	0	0	0	223	0.112206
KJ642617.1	197551	65209	33.0087	10	0.0506198	0.153353	8	2	0	0	0	220	73	0	0	0	293	248	0	0	0	0	248	0.125537
KP849470.1	200397	66294	33.0813	9	0.0449109	0.135759	7	2	0	0	0	195	73	0	0	0	268	223	0	0	0	0	223	0.111279
MG693723.1	182482	59957	32.8564	10	0.0547999	0.166786	8	2	0	0	0	220	73	0	0	0	293	248	0	0	0	0	248	0.135904
MG693724.1	183055	57785	31.567	7	0.0382399	0.121139	5	2	0	0	0	137	73	0	0	0	210	187	0	0	0	0	187	0.102155
MK783027.1	197566	64905	32.8523	10	0.050616	0.154071	8	2	0	0	0	220	73	0	0	0	293	248	0	0	0	0	248	0.125528
MK783028.1	197566	65188	32.9956	10	0.050616	0.153402	8	2	0	0	0	220	73	0	0	0	293	248	0	0	0	0	248	0.125528
MK783029.1	197566	65187	32.995	10	0.050616	0.153405	8	2	0	0	0	220	73	0	0	0	293	248	0	0	0	0	248	0.125528
MK783030.1	197566	65183	32.993	10	0.050616	0.153414	8	2	0	0	0	220	73	0	0	0	293	248	0	0	0	0	248	0.125528
MK783031.1	197566	65187	32.995	10	0.050616	0.153405	8	2	0	0	0	220	73	0	0	0	293	248	0	0	0	0	248	0.125528
MK783032.1	197566	65184	32.9935	10	0.050616	0.153412	8	2	0	0	0	220	73	0	0	0	293	248	0	0	0	0	248	0.125528
MK783033.1	197566	64817	32.8078	10	0.050616	0.154281	8	2	0	0	0	220	73	0	0	0	293	248	0	0	0	0	248	0.125528
MN346690.1	198441	65553	33.034	9	0.0453535	0.137293	7	2	0	0	0	195	73	0	0	0	268	223	0	0	0	0	223	0.112376
MN346691.1	198577	64989	32.7274	9	0.0453225	0.138485	7	2	0	0	0	195	73	0	0	0	268	223	0	0	0	0	223	0.112299
MN346692.1	198412	65635	33.0802	9	0.0453602	0.137122	7	2	0	0	0	195	73	0	0	0	268	223	0	0	0	0	223	0.112392
MN346693.1	193146	64053	33.163	9	0.0465969	0.140509	7	2	0	0	0	195	73	0	0	0	268	223	0	0	0	0	223	0.115457
MN346694.1	198406	65642	33.0847	9	0.0453615	0.137107	7	2	0	0	0	195	73	0	0	0	268	223	0	0	0	0	223	0.112396
MN346695.1	198361	65620	33.0811	9	0.0453718	0.137153	7	2	0	0	0	195	73	0	0	0	268	223	0	0	0	0	223	0.112421
MN346696.1	198365	65639	33.09	9	0.0453709	0.137114	7	2	0	0	0	195	73	0	0	0	268	223	0	0	0	0	223	0.112419
MN346697.1	198381	65105	32.8182	9	0.0453672	0.138238	7	2	0	0	0	195	73	0	0	0	268	223	0	0	0	0	223	0.11241
MN346698.1	198298	65482	33.022	9	0.0453862	0.137442	7	2	0	0	0	195	73	0	0	0	268	223	0	0	0	0	223	0.112457
MN346699.1	198298	65634	33.0987	9	0.0453862	0.137124	7	2	0	0	0	195	73	0	0	0	268	223	0	0	0	0	223	0.112457
MN346700.1	198298	65589	33.076	9	0.0453862	0.137218	7	2	0	0	0	195	73	0	0	0	268	223	0	0	0	0	223	0.112457
MN346701.1	198534	63765	32.1179	8	0.0402954	0.125461	6	2	0	0	0	170	73	0	0	0	243	198	0	0	0	0	198	0.099731
MN346702.1	198312	65630	33.0943	9	0.045383	0.137132	7	2	0	0	0	195	73	0	0	0	268	223	0	0	0	0	223	0.112449
MN346703.1	198549	64868	32.671	9	0.0453289	0.138743	7	2	0	0	0	195	73	0	0	0	268	223	0	0	0	0	223	0.112315
MN648051.1	197417	65154	33.0032	10	0.0506542	0.153483	8	2	0	0	0	220	73	0	0	0	293	248	0	0	0	0	248	0.125622
MT250197.1	197551	64349	32.5734	10	0.0506198	0.155403	8	2	0	0	0	220	73	0	0	0	293	248	0	0	0	0	248	0.125537
MT724769.1	190181	62204	32.7078	9	0.0473233	0.144685	7	2	0	0	0	195	73	0	0	0	268	223	0	0	0	0	223	0.117257
MT903337.1	197547	65188	32.9987	10	0.0506209	0.153402	8	2	0	0	0	220	73	0	0	0	293	248	0	0	0	0	248	0.12554
MT903338.1	197559	65190	32.9977	10	0.0506178	0.153398	8	2	0	0	0	220	73	0	0	0	293	248	0	0	0	0	248	0.125532
MT903339.1	197556	65189	32.9977	10	0.0506186	0.1534	8	2	0	0	0	220	73	0	0	0	293	248	0	0	0	0	248	0.125534
MT903340.1	197209	65138	33.0299	10	0.0507076	0.15352	8	2	0	0	0	220	73	0	0	0	293	248	0	0	0	0	248	0.125755
MT903341.1	185309	61250	33.0529	10	0.0539639	0.163265	8	2	0	0	0	220	73	0	0	0	293	248	0	0	0	0	248	0.133831
MT903342.1	197309	65132	33.0102	10	0.0506819	0.153534	8	2	0	0	0	220	73	0	0	0	293	248	0	0	0	0	248	0.125691
MT903343.1	197134	65116	33.0313	10	0.0507269	0.153572	8	2	0	0	0	220	73	0	0	0	293	248	0	0	0	0	248	0.125803
MT903344.1	197233	65119	33.0163	10	0.0507015	0.153565	8	2	0	0	0	220	73	0	0	0	293	248	0	0	0	0	248	0.12574
MT903345.1	197205	65122	33.0225	10	0.0507087	0.153558	8	2	0	0	0	220	73	0	0	0	293	248	0	0	0	0	248	0.125757
MT903346.1	198778	65749	33.0766	10	0.0503074	0.152094	8	2	0	0	0	223	73	0	0	0	296	251	0	0	0	0	251	0.126272
MT903347.1	198780	65748	33.0758	10	0.0503069	0.152096	8	2	0	0	0	223	73	0	0	0	296	251	0	0	0	0	251	0.12627
MT903348.1	198780	65748	33.0758	10	0.0503069	0.152096	8	2	0	0	0	223	73	0	0	0	296	251	0	0	0	0	251	0.12627
NC_003310.1	196858	65139	33.0893	10	0.050798	0.153518	6	3	0	1	0	161	105	0	48	0	314	291	0	0	0	0	291	0.147822
ON563414.3	197205	65077	32.9997	9	0.0456378	0.138298	7	2	0	0	0	191	73	0	0	0	264	241	0	0	0	0	241	0.122208
ON568298.1	197378	65115	32.99	9	0.0455978	0.138217	7	2	0	0	0	191	73	0	0	0	264	241	0	0	0	0	241	0.122101
ON585029.1	197068	59853	30.3717	7	0.0355207	0.116953	6	1	0	0	0	165	32	0	0	0	197	174	0	0	0	0	174	0.0882944
ON585030.1	197208	62490	31.6874	9	0.0456371	0.144023	7	2	0	0	0	191	73	0	0	0	264	241	0	0	0	0	241	0.122206
ON585031.1	197208	65061	32.9911	9	0.0456371	0.138332	7	2	0	0	0	191	73	0	0	0	264	241	0	0	0	0	241	0.122206
ON585032.1	197211	64879	32.8983	9	0.0456364	0.13872	7	2	0	0	0	191	73	0	0	0	264	241	0	0	0	0	241	0.122204
ON585033.1	197220	65071	32.9941	9	0.0456343	0.13831	7	2	0	0	0	191	73	0	0	0	264	241	0	0	0	0	241	0.122199
ON585034.1	197208	65056	32.9885	9	0.0456371	0.138342	7	2	0	0	0	191	73	0	0	0	264	241	0	0	0	0	241	0.122206
ON585035.1	197220	65072	32.9946	9	0.0456343	0.138308	7	2	0	0	0	191	73	0	0	0	264	241	0	0	0	0	241	0.122199
ON585036.1	197198	60990	30.9283	8	0.0405684	0.131169	6	2	0	0	0	166	73	0	0	0	239	216	0	0	0	0	216	0.109535
ON585037.1	196295	64732	32.9769	9	0.0458494	0.139035	7	2	0	0	0	191	73	0	0	0	264	241	0	0	0	0	241	0.122774
ON585038.1	196305	64751	32.9849	9	0.045847	0.138994	7	2	0	0	0	191	73	0	0	0	264	241	0	0	0	0	241	0.122768
ON595760.2	197056	64954	32.9622	9	0.0456723	0.13856	7	2	0	0	0	191	73	0	0	0	264	241	0	0	0	0	241	0.1223
ON609725.2	197520	65073	32.945	9	0.045565	0.138306	7	2	0	0	0	191	73	0	0	0	264	241	0	0	0	0	241	0.122013
ON614676.1	190289	62691	32.9452	9	0.0472965	0.143561	7	2	0	0	0	191	73	0	0	0	264	241	0	0	0	0	241	0.126649
ON615424.1	196526	64473	32.8063	9	0.0457955	0.139593	7	2	0	0	0	191	73	0	0	0	264	241	0	0	0	0	241	0.12263
ON619835.2	197205	65061	32.9916	9	0.0456378	0.138332	7	2	0	0	0	191	73	0	0	0	264	241	0	0	0	0	241	0.122208
ON619836.2	197205	65062	32.9921	9	0.0456378	0.13833	7	2	0	0	0	191	73	0	0	0	264	241	0	0	0	0	241	0.122208
ON619837.2	197181	64909	32.9185	9	0.0456433	0.138656	7	2	0	0	0	191	73	0	0	0	264	241	0	0	0	0	241	0.122223
ON619838.2	197205	65063	32.9926	9	0.0456378	0.138327	7	2	0	0	0	191	73	0	0	0	264	241	0	0	0	0	241	0.122208
ON622712.1	198010	65200	32.9276	9	0.0454522	0.138037	7	2	0	0	0	191	73	0	0	0	264	241	0	0	0	0	241	0.121711
ON622713.1	198016	65199	32.9261	9	0.0454509	0.138039	7	2	0	0	0	191	73	0	0	0	264	241	0	0	0	0	241	0.121707
ON622718.1	196436	64257	32.7114	9	0.0458164	0.140063	7	2	0	0	0	191	73	0	0	0	264	241	0	0	0	0	241	0.122686
ON622720.1	197128	60152	30.5142	6	0.0304371	0.0997473	5	1	0	0	0	137	41	0	0	0	178	155	0	0	0	0	155	0.0786291
ON622722.2	197120	65065	33.0078	9	0.0456575	0.138323	7	2	0	0	0	191	73	0	0	0	264	241	0	0	0	0	241	0.122261
ON627808.1	197114	65061	33.0068	9	0.0456589	0.138332	7	2	0	0	0	191	73	0	0	0	264	241	0	0	0	0	241	0.122264
ON631241.1	197520	65078	32.9475	9	0.045565	0.138296	7	2	0	0	0	191	73	0	0	0	264	241	0	0	0	0	241	0.122013
ON631963.1	197443	65102	32.9726	9	0.0455828	0.138245	7	2	0	0	0	191	73	0	0	0	264	241	0	0	0	0	241	0.122061
ON637938.1	197131	65052	32.9994	9	0.0456549	0.138351	7	2	0	0	0	191	73	0	0	0	264	241	0	0	0	0	241	0.122254
ON637939.1	197131	65062	33.0044	9	0.0456549	0.13833	7	2	0	0	0	191	73	0	0	0	264	241	0	0	0	0	241	0.122254
ON644344.1	197417	65082	32.9668	9	0.0455888	0.138287	7	2	0	0	0	191	73	0	0	0	264	241	0	0	0	0	241	0.122077
ON645312.1	184777	60995	33.0101	9	0.0487074	0.147553	7	2	0	0	0	191	73	0	0	0	264	241	0	0	0	0	241	0.130427
ON649708.1	197198	64971	32.9471	9	0.0456394	0.138523	7	2	0	0	0	191	73	0	0	0	264	241	0	0	0	0	241	0.122212
ON649709.1	197204	65060	32.9912	9	0.045638	0.138334	7	2	0	0	0	191	73	0	0	0	264	241	0	0	0	0	241	0.122208
ON649710.1	197198	64467	32.6915	9	0.0456394	0.139606	7	2	0	0	0	191	73	0	0	0	264	241	0	0	0	0	241	0.122212
ON649711.1	197185	64109	32.5121	9	0.0456424	0.140386	7	2	0	0	0	191	73	0	0	0	264	241	0	0	0	0	241	0.12222
ON649712.1	197198	64999	32.9613	9	0.0456394	0.138464	7	2	0	0	0	191	73	0	0	0	264	241	0	0	0	0	241	0.122212
ON649713.1	196291	64763	32.9934	9	0.0458503	0.138968	7	2	0	0	0	191	73	0	0	0	264	241	0	0	0	0	241	0.122777
ON649714.1	197193	58036	29.4311	9	0.0456406	0.155076	7	2	0	0	0	191	73	0	0	0	264	241	0	0	0	0	241	0.122215
ON649715.1	197191	63189	32.0446	8	0.0405698	0.126604	6	2	0	0	0	166	73	0	0	0	239	216	0	0	0	0	216	0.109538
ON649716.1	197193	64085	32.4986	9	0.0456406	0.140438	7	2	0	0	0	191	73	0	0	0	264	241	0	0	0	0	241	0.122215
ON649717.1	197198	64999	32.9613	9	0.0456394	0.138464	7	2	0	0	0	191	73	0	0	0	264	241	0	0	0	0	241	0.122212
ON649718.1	197204	65063	32.9927	9	0.045638	0.138327	7	2	0	0	0	191	73	0	0	0	264	241	0	0	0	0	241	0.122208
ON649719.1	197204	65064	32.9932	9	0.045638	0.138325	7	2	0	0	0	191	73	0	0	0	264	241	0	0	0	0	241	0.122208
ON649720.1	197204	65067	32.9948	9	0.045638	0.138319	7	2	0	0	0	191	73	0	0	0	264	241	0	0	0	0	241	0.122208
ON649721.1	197204	65065	32.9938	9	0.045638	0.138323	7	2	0	0	0	191	73	0	0	0	264	241	0	0	0	0	241	0.122208
ON649722.1	197204	65065	32.9938	9	0.045638	0.138323	7	2	0	0	0	191	73	0	0	0	264	241	0	0	0	0	241	0.122208
ON649723.1	197204	65064	32.9932	9	0.045638	0.138325	7	2	0	0	0	191	73	0	0	0	264	241	0	0	0	0	241	0.122208
ON649724.1	197204	65067	32.9948	9	0.045638	0.138319	7	2	0	0	0	191	73	0	0	0	264	241	0	0	0	0	241	0.122208
ON649725.1	197204	65067	32.9948	9	0.045638	0.138319	7	2	0	0	0	191	73	0	0	0	264	241	0	0	0	0	241	0.122208
ON649879.1	196753	64956	33.014	9	0.0457426	0.138555	7	2	0	0	0	191	73	0	0	0	264	241	0	0	0	0	241	0.122489
ON674051.1	197166	65099	33.0174	10	0.0507187	0.153612	8	2	0	0	0	220	73	0	0	0	293	248	0	0	0	0	248	0.125782
ON675438.1	196919	65020	33.0187	10	0.0507823	0.153799	8	2	0	0	0	220	73	0	0	0	293	248	0	0	0	0	248	0.12594
ON676703.1	197096	65064	33.0113	9	0.045663	0.138325	7	2	0	0	0	191	73	0	0	0	264	241	0	0	0	0	241	0.122275
ON676704.1	197176	65071	33.0015	9	0.0456445	0.13831	7	2	0	0	0	191	73	0	0	0	264	241	0	0	0	0	241	0.122226
ON676705.1	197154	65070	33.0047	9	0.0456496	0.138313	7	2	0	0	0	191	73	0	0	0	264	241	0	0	0	0	241	0.122239
ON676706.1	196996	65038	33.0149	9	0.0456862	0.138381	7	2	0	0	0	191	73	0	0	0	264	241	0	0	0	0	241	0.122338
ON676707.1	197265	65111	33.0069	10	0.0506932	0.153584	8	2	0	0	0	220	73	0	0	0	293	248	0	0	0	0	248	0.125719
ON676708.1	197173	65074	33.0035	10	0.0507169	0.153671	8	2	0	0	0	220	73	0	0	0	293	248	0	0	0	0	248	0.125778
ON682263.2	197205	65066	32.9941	9	0.0456378	0.138321	7	2	0	0	0	191	73	0	0	0	264	241	0	0	0	0	241	0.122208
ON682264.2	197156	65065	33.0018	9	0.0456491	0.138323	7	2	0	0	0	191	73	0	0	0	264	241	0	0	0	0	241	0.122238
ON682265.2	197101	64715	32.8334	9	0.0456619	0.139071	7	2	0	0	0	191	73	0	0	0	264	241	0	0	0	0	241	0.122272
ON682266.1	197108	65036	32.9951	9	0.0456602	0.138385	7	2	0	0	0	191	73	0	0	0	264	241	0	0	0	0	241	0.122268
ON682267.1	197108	65053	33.0037	9	0.0456602	0.138349	7	2	0	0	0	191	73	0	0	0	264	241	0	0	0	0	241	0.122268
ON682268.1	197188	65068	32.998	9	0.0456417	0.138317	7	2	0	0	0	191	73	0	0	0	264	241	0	0	0	0	241	0.122218
ON682269.2	197189	65055	32.9912	9	0.0456415	0.138344	7	2	0	0	0	191	73	0	0	0	264	241	0	0	0	0	241	0.122218
ON682270.1	197189	65069	32.9983	9	0.0456415	0.138315	7	2	0	0	0	191	73	0	0	0	264	241	0	0	0	0	241	0.122218
ON694329.1	197271	65073	32.9866	9	0.0456225	0.138306	7	2	0	0	0	191	73	0	0	0	264	241	0	0	0	0	241	0.122167
ON694330.1	197198	65066	32.9953	9	0.0456394	0.138321	7	2	0	0	0	191	73	0	0	0	264	241	0	0	0	0	241	0.122212
ON694331.1	197436	65133	32.9894	9	0.0455844	0.138179	7	2	0	0	0	191	73	0	0	0	264	241	0	0	0	0	241	0.122065
ON694332.1	197090	65047	33.0037	9	0.0456644	0.138361	7	2	0	0	0	191	73	0	0	0	264	241	0	0	0	0	241	0.122279
ON694333.1	197210	65068	32.9943	9	0.0456366	0.138317	7	2	0	0	0	191	73	0	0	0	264	241	0	0	0	0	241	0.122205
ON694334.1	197236	65069	32.9904	9	0.0456306	0.138315	7	2	0	0	0	191	73	0	0	0	264	241	0	0	0	0	241	0.122189
ON694335.1	196400	64781	32.9842	9	0.0458248	0.13893	7	2	0	0	0	191	73	0	0	0	264	241	0	0	0	0	241	0.122709
ON694336.1	197303	65078	32.9838	9	0.0456151	0.138296	7	2	0	0	0	191	73	0	0	0	264	241	0	0	0	0	241	0.122147
ON694337.1	197340	65078	32.9776	9	0.0456066	0.138296	7	2	0	0	0	191	73	0	0	0	264	241	0	0	0	0	241	0.122124
ON694338.1	197434	65117	32.9817	9	0.0455849	0.138213	7	2	0	0	0	191	73	0	0	0	264	241	0	0	0	0	241	0.122066
ON694339.1	197415	65119	32.9858	9	0.0455892	0.138209	7	2	0	0	0	191	73	0	0	0	264	241	0	0	0	0	241	0.122078
ON694340.1	197347	65084	32.9795	9	0.0456049	0.138283	7	2	0	0	0	191	73	0	0	0	264	241	0	0	0	0	241	0.12212
ON694341.1	197180	65068	32.9993	9	0.0456436	0.138317	7	2	0	0	0	191	73	0	0	0	264	241	0	0	0	0	241	0.122223
ON694342.1	197180	65062	32.9962	9	0.0456436	0.13833	7	2	0	0	0	191	73	0	0	0	264	241	0	0	0	0	241	0.122223
ON720848.1	197044	62529	31.7335	8	0.0406001	0.127941	6	2	0	0	0	165	73	0	0	0	238	215	0	0	0	0	215	0.109113
ON720849.1	197096	64966	32.9616	8	0.0405894	0.123141	6	2	0	0	0	165	73	0	0	0	238	215	0	0	0	0	215	0.109084
ON736420.1	197201	65038	32.9806	9	0.0456387	0.138381	7	2	0	0	0	191	73	0	0	0	264	241	0	0	0	0	241	0.12221
ON745215.1	197213	65073	32.9963	9	0.0456359	0.138306	7	2	0	0	0	191	73	0	0	0	264	241	0	0	0	0	241	0.122203
ON745225.1	197205	64654	32.7852	9	0.0456378	0.139203	7	2	0	0	0	191	73	0	0	0	264	241	0	0	0	0	241	0.122208
