# Supplementary material for: Inverted repeats in the monkeypox virus genome are hot spots for mutation
Source: J Med Virol. 2022 Nov 25;95(1):e28322. doi: 10.1002/jmv.28322 (PMC10100261; doi:10.1002/jmv.28322)
Supplement: Supplementary file 3 — Supplementary information. [file JMV-95-0-s002.xlsx]

## Sheet: Sheet1
Supplementary Table 3: Complete analyses of the occurence of IRs in Monkeypox viruses (MPXV); in the column A, the NCBI accession numbers for genomic sequences are shown; B, the total length of the genome; C, the GC count of genome; D, GC content in %; E, the total number of all IRs found; F, the total number of IRs longer than 8 nt; G, the total number of IRs longer than 10 nt; H, the total numb…
NCBI	Length	GC count	GC [%]	Number of all IRs	Number of IRs size 8+	Number of IRs size 10+	Number of IRs size 12+	Frequency all/1000 nt	Frequency 8+/1000 nt	Frequency 10+/1000 nt	Frequency 12+/1000 nt	Number of IRs size 6	Number of IRs size 7	Number of IRs size 8	Number of IRs size 9	Number of IRs size 10	Number of IRs size 11	Number of IRs size 12	Number of IRs size 13	Number of IRs size 14	Number of IRs size 15	Number of IRs size 16	Number of IRs size 17	Number of IRs size 18	Number of IRs size 19	Number of IRs size 20	Number of IRs size 21	Number of IRs size 22	Number of IRs size 23	Number of IRs size 24	Number of IRs size 25	Number of IRs size 26	Number of IRs size 27	Number of IRs size 28	Number of IRs size 29	Number of IRs size 30
AY603973.1	199195	65861	33.0636	8896	1119	133	19	44.6598	5.61761	0.667687	0.0953839	5568	2209	755	231	87	27	11	4	0	0	1	2	0	0	0	0	0	1	0	0	0	0	0	0	0
AY741551.1	198756	65758	33.0848	8866	1122	131	18	44.6075	5.64511	0.6591	0.0905633	5556	2188	752	239	85	28	10	4	0	0	1	2	0	0	0	0	0	1	0	0	0	0	0	0	0
AY753185.1	199469	65938	33.0568	8928	1120	133	19	44.7588	5.61491	0.66677	0.0952529	5584	2224	755	232	87	27	11	4	0	0	1	2	0	0	0	0	0	1	0	0	0	0	0	0	0
DQ011153.1	198780	65745	33.0743	8856	1115	135	18	44.5518	5.60922	0.679143	0.0905524	5547	2194	747	233	88	29	10	4	0	0	1	2	0	0	0	0	0	1	0	0	0	0	0	0	0
DQ011156.1	200256	66260	33.0876	8893	1111	133	18	44.4082	5.5479	0.66415	0.0898849	5590	2192	747	231	86	29	10	4	0	0	1	2	0	0	0	0	0	1	0	0	0	0	0	0	0
DQ011157.1	198780	65746	33.0748	8856	1115	135	18	44.5518	5.60922	0.679143	0.0905524	5547	2194	747	233	88	29	10	4	0	0	1	2	0	0	0	0	0	1	0	0	0	0	0	0	0
KJ136820.1	200035	66177	33.0827	8891	1113	133	18	44.4472	5.56403	0.664884	0.0899843	5585	2193	746	234	86	29	10	4	0	0	1	2	0	0	0	0	0	1	0	0	0	0	0	0	0
KJ642614.1	190083	62693	32.9819	8470	1062	130	19	44.5595	5.58703	0.683912	0.0999563	5320	2088	709	223	86	25	11	4	0	0	1	2	0	0	0	0	0	1	0	0	0	0	0	0	0
KJ642616.1	198741	65720	33.0682	8876	1119	132	19	44.6611	5.63044	0.664181	0.0956018	5557	2200	755	232	86	27	11	4	0	0	1	2	0	0	0	0	0	1	0	0	0	0	0	0	0
KJ642617.1	197551	65207	33.0077	8899	1111	138	18	45.0466	5.62386	0.698554	0.0911157	5549	2239	745	228	93	27	9	4	0	0	1	2	0	0	0	0	0	1	0	0	0	0	0	0	1
KP849470.1	200397	66294	33.0813	8933	1121	133	18	44.5765	5.5939	0.663683	0.0898217	5617	2195	752	236	86	29	10	4	0	0	1	2	0	0	0	0	0	1	0	0	0	0	0	0	0
MG693723.1	182482	59956	32.8558	8186	1026	133	18	44.8592	5.62247	0.728839	0.0986399	5154	2006	674	219	89	26	8	4	0	0	2	2	0	0	0	0	0	1	0	0	0	0	1	0	0
MG693724.1	183055	57784	31.5665	7715	955	116	15	42.1458	5.21701	0.633689	0.0819426	4866	1894	639	200	80	21	7	4	0	0	1	2	0	0	0	0	0	1	0	0	0	0	0	0	0
MK783027.1	197566	64903	32.8513	8858	1105	137	18	44.8356	5.59307	0.693439	0.0911088	5525	2228	741	227	92	27	9	4	0	0	1	2	0	0	0	0	0	1	0	0	0	0	0	0	1
MK783028.1	197566	65186	32.9945	8904	1112	138	18	45.0685	5.6285	0.698501	0.0911088	5555	2237	745	229	93	27	9	4	0	0	1	2	0	0	0	0	0	1	0	0	0	0	0	0	1
MK783029.1	197566	65185	32.994	8899	1109	135	15	45.0432	5.61331	0.683316	0.075924	5555	2235	745	229	93	27	9	3	0	0	0	2	0	0	0	0	0	0	0	0	0	0	0	0	1
MK783030.1	197566	65181	32.992	8904	1109	138	18	45.0685	5.61331	0.698501	0.0911088	5563	2232	743	228	93	27	9	4	0	0	1	2	0	0	0	0	0	1	0	0	0	0	0	0	1
MK783031.1	197566	65185	32.994	8905	1112	138	18	45.0735	5.6285	0.698501	0.0911088	5556	2237	745	229	93	27	9	4	0	0	1	2	0	0	0	0	0	1	0	0	0	0	0	0	1
MK783032.1	197566	65182	32.9925	8907	1111	138	18	45.0837	5.62344	0.698501	0.0911088	5559	2237	743	230	93	27	9	4	0	0	1	2	0	0	0	0	0	1	0	0	0	0	0	0	1
MK783033.1	197566	64815	32.8068	8844	1108	138	18	44.7648	5.60825	0.698501	0.0911088	5518	2218	741	229	92	28	9	4	0	0	1	2	0	0	0	0	0	1	0	0	0	0	0	0	1
MN346690.1	198441	65552	33.0335	8811	1105	132	17	44.4011	5.56841	0.665185	0.0856678	5531	2175	739	234	86	29	9	4	0	0	1	2	0	0	0	0	0	1	0	0	0	0	0	0	0
MN346691.1	198577	64987	32.7263	8540	1066	122	17	43.006	5.36819	0.614371	0.0856091	5360	2114	723	221	82	23	9	4	0	0	1	2	0	0	0	0	0	1	0	0	0	0	0	0	0
MN346692.1	198412	65634	33.0797	8842	1112	132	18	44.5638	5.6045	0.665282	0.0907203	5543	2187	745	235	85	29	10	4	0	0	1	2	0	0	0	0	0	1	0	0	0	0	0	0	0
MN346693.1	193146	64052	33.1625	8572	1072	125	17	44.3809	5.55021	0.647179	0.0880163	5379	2121	723	224	83	25	9	4	0	0	1	2	0	0	0	0	0	1	0	0	0	0	0	0	0
MN346694.1	198406	65641	33.0842	8844	1112	133	18	44.5753	5.60467	0.670343	0.0907231	5544	2188	745	234	86	29	10	4	0	0	1	2	0	0	0	0	0	1	0	0	0	0	0	0	0
MN346695.1	198361	65619	33.0806	8844	1112	133	18	44.5854	5.60594	0.670495	0.0907436	5544	2188	745	234	86	29	10	4	0	0	1	2	0	0	0	0	0	1	0	0	0	0	0	0	0
MN346696.1	198365	65638	33.0895	8845	1112	133	18	44.5895	5.60583	0.670481	0.0907418	5545	2188	745	234	86	29	10	4	0	0	1	2	0	0	0	0	0	1	0	0	0	0	0	0	0
MN346697.1	198381	65103	32.8172	8739	1092	128	18	44.0516	5.50456	0.645223	0.0907345	5479	2168	740	224	85	25	10	4	0	0	1	2	0	0	0	0	0	1	0	0	0	0	0	0	0
MN346698.1	198298	65481	33.0215	8795	1105	132	18	44.3524	5.57242	0.665665	0.0907725	5514	2176	742	231	85	29	10	4	0	0	1	2	0	0	0	0	0	1	0	0	0	0	0	0	0
MN346699.1	198298	65633	33.0982	8846	1112	133	18	44.6096	5.60772	0.670708	0.0907725	5546	2188	745	234	86	29	10	4	0	0	1	2	0	0	0	0	0	1	0	0	0	0	0	0	0
MN346700.1	198298	65588	33.0755	8812	1104	132	17	44.4382	5.56738	0.665665	0.0857296	5530	2178	741	231	87	28	9	4	0	0	1	2	0	0	0	0	0	1	0	0	0	0	0	0	0
MN346701.1	198534	63764	32.1174	8382	1040	127	18	42.2195	5.2384	0.639689	0.0906646	5265	2077	694	219	83	26	10	4	0	0	1	2	0	0	0	0	0	1	0	0	0	0	0	0	0
MN346702.1	198312	65629	33.0938	8842	1115	133	18	44.5863	5.62245	0.67066	0.0907661	5541	2186	748	234	86	29	10	4	0	0	1	2	0	0	0	0	0	1	0	0	0	0	0	0	0
MN346703.1	198549	64867	32.6705	8589	1071	129	18	43.2588	5.39413	0.649714	0.0906577	5394	2124	716	226	84	27	10	4	0	0	1	2	0	0	0	0	0	1	0	0	0	0	0	0	0
MN648051.1	197417	65152	33.0022	8895	1111	138	18	45.0569	5.62768	0.699028	0.0911776	5555	2229	742	231	93	27	9	4	0	0	1	2	0	0	1	0	0	1	0	0	0	0	0	0	0
MT250197.1	197551	64347	32.5723	8716	1095	135	18	44.1203	5.54287	0.683368	0.0911157	5447	2174	734	226	90	27	9	4	0	0	1	2	0	0	0	0	0	1	0	0	0	0	0	0	1
MT724769.1	190181	62203	32.7073	8378	1043	130	18	44.0528	5.48425	0.683559	0.0946467	5269	2066	694	219	86	26	10	4	0	0	1	2	0	0	0	0	0	1	0	0	0	0	0	0	0
MT903337.1	197547	65186	32.9977	8909	1110	138	18	45.0981	5.61892	0.698568	0.0911176	5562	2237	742	230	93	27	9	4	0	0	1	2	0	0	0	0	0	1	0	0	0	0	0	0	1
MT903338.1	197559	65188	32.9967	8909	1110	138	18	45.0954	5.61857	0.698526	0.091112	5560	2239	742	230	93	27	9	4	0	0	1	2	0	0	0	0	0	1	0	0	0	0	0	0	1
MT903339.1	197556	65187	32.9967	8911	1111	138	18	45.1062	5.62372	0.698536	0.0911134	5563	2237	743	230	93	27	9	4	0	0	1	2	0	0	0	0	0	1	0	0	0	0	0	0	1
MT903340.1	197209	65138	33.0299	8833	1111	138	18	44.79	5.63362	0.699765	0.0912737	5525	2197	744	229	93	27	9	4	0	0	1	2	0	0	0	0	1	1	0	0	0	0	0	0	0
MT903341.1	185309	61248	33.0518	8296	1052	126	16	44.7685	5.677	0.679945	0.0863423	5188	2056	705	221	89	21	7	4	0	0	1	2	0	0	0	0	0	1	0	0	0	0	0	0	1
MT903342.1	197309	65132	33.0102	8837	1113	138	18	44.7876	5.6409	0.699411	0.0912275	5528	2196	745	230	93	27	9	4	0	0	1	2	0	0	0	0	0	1	0	0	0	0	0	0	1
MT903343.1	197134	65116	33.0313	8829	1113	138	18	44.7868	5.64591	0.700031	0.0913085	5524	2192	745	230	93	27	9	4	0	0	1	2	0	0	0	0	0	1	0	0	0	0	1	0	0
MT903344.1	197233	65119	33.0163	8831	1112	138	18	44.7745	5.638	0.69968	0.0912626	5526	2193	744	230	93	27	9	4	0	0	1	2	0	0	0	0	0	1	0	0	0	0	0	0	1
MT903345.1	197205	65122	33.0225	8830	1111	138	18	44.7757	5.63373	0.699779	0.0912756	5524	2195	743	230	93	27	9	4	0	0	1	2	0	0	0	0	0	1	0	0	0	0	0	0	1
MT903346.1	198778	65747	33.0756	8853	1114	135	18	44.5371	5.60424	0.67915	0.0905533	5546	2193	746	233	88	29	10	4	0	0	1	2	0	0	0	0	0	1	0	0	0	0	0	0	0
MT903347.1	198780	65746	33.0748	8856	1115	135	18	44.5518	5.60922	0.679143	0.0905524	5547	2194	747	233	88	29	10	4	0	0	1	2	0	0	0	0	0	1	0	0	0	0	0	0	0
MT903348.1	198780	65746	33.0748	8856	1115	135	18	44.5518	5.60922	0.679143	0.0905524	5547	2194	747	233	88	29	10	4	0	0	1	2	0	0	0	0	0	1	0	0	0	0	0	0	0
NC_003310.1	196858	65137	33.0883	8771	1119	138	21	44.555	5.6843	0.701013	0.106676	5508	2144	741	240	85	32	11	6	0	0	1	2	0	0	0	0	0	1	0	0	0	0	0	0	0
ON563414.3	197205	65077	32.9997	8834	1110	138	18	44.796	5.62866	0.699779	0.0912756	5528	2196	739	233	93	27	9	4	0	0	1	2	0	0	0	0	0	1	1	0	0	0	0	0	0
ON568298.1	197378	65113	32.989	8878	1120	138	18	44.9797	5.67439	0.699166	0.0911956	5553	2205	743	239	93	27	9	4	0	0	1	2	0	0	0	0	0	1	1	0	0	0	0	0	0
ON585029.1	197068	59852	30.3712	7568	905	109	15	38.403	4.59232	0.553109	0.0761159	4793	1870	613	183	76	18	8	4	0	0	1	1	0	0	0	0	0	1	0	0	0	0	0	0	0
ON585030.1	197208	62490	31.6874	7665	908	91	8	38.8676	4.60428	0.461442	0.0405663	4867	1890	630	187	69	14	5	2	0	0	0	1	0	0	0	0	0	0	0	0	0	0	0	0	0
ON585031.1	197208	65061	32.9911	8821	1106	137	18	44.7294	5.60829	0.694698	0.0912742	5522	2193	736	233	92	27	9	5	0	0	1	2	0	0	0	0	0	1	0	0	0	0	0	0	0
ON585032.1	197211	64879	32.8983	8740	1087	134	17	44.318	5.51186	0.679475	0.0862021	5482	2171	728	225	91	26	9	4	0	0	1	2	0	0	0	0	0	1	0	0	0	0	0	0	0
ON585033.1	197220	65071	32.9941	8837	1111	139	19	44.8078	5.6333	0.704797	0.0963391	5529	2197	739	233	93	27	9	5	0	0	1	3	0	0	0	0	0	1	0	0	0	0	0	0	0
ON585034.1	197208	65056	32.9885	8817	1108	137	17	44.7091	5.61843	0.694698	0.0862034	5516	2193	738	233	93	27	9	4	0	0	1	2	0	0	0	0	0	1	0	0	0	0	0	0	0
ON585035.1	197220	65072	32.9946	8837	1111	139	18	44.8078	5.6333	0.704797	0.0912686	5529	2197	739	233	94	27	9	4	0	1	1	2	0	0	0	0	0	1	0	0	0	0	0	0	0
ON585036.1	197198	60990	30.9283	7277	855	82	7	36.902	4.33574	0.415826	0.0354973	4622	1800	593	180	63	12	4	2	0	0	0	1	0	0	0	0	0	0	0	0	0	0	0	0	0
ON585037.1	196295	64732	32.9769	8760	1101	136	18	44.6267	5.6089	0.692835	0.0916987	5484	2175	736	229	90	28	9	4	1	0	1	2	0	0	0	0	0	1	0	0	0	0	0	0	0
ON585038.1	196305	64751	32.9849	8784	1101	136	17	44.7467	5.60862	0.692799	0.0865999	5500	2183	734	231	91	28	9	4	0	0	1	2	0	0	0	0	0	1	0	0	0	0	0	0	0
ON595760.2	197056	64953	32.9617	8801	1105	137	17	44.6624	5.60754	0.695234	0.0862699	5505	2191	735	233	93	27	9	4	0	0	1	2	0	0	0	0	0	1	0	0	0	0	0	0	0
ON609725.2	197520	65073	32.945	8910	1177	192	63	45.1094	5.95889	0.972053	0.318955	5533	2200	747	238	99	30	14	9	1	2	3	11	0	1	2	0	5	3	0	0	2	0	1	0	9
ON614676.1	190289	62691	32.9452	8522	1067	136	17	44.7845	5.60726	0.714702	0.0893378	5349	2106	704	227	92	27	9	4	0	0	1	2	0	0	0	0	0	1	0	0	0	0	0	0	0
ON615424.1	196526	64472	32.8058	8750	1101	137	17	44.5234	5.60231	0.697109	0.0865025	5469	2180	733	231	93	27	9	4	0	0	1	2	0	0	0	0	0	1	0	0	0	0	0	0	0
ON619835.2	197205	65061	32.9916	8826	1110	138	18	44.7555	5.62866	0.699779	0.0912756	5526	2190	739	233	93	27	9	4	0	0	1	2	0	0	0	0	0	1	1	0	0	0	0	0	0
ON619836.2	197205	65062	32.9921	8826	1109	138	18	44.7555	5.62359	0.699779	0.0912756	5524	2193	739	232	93	27	9	4	0	0	1	2	0	0	0	0	0	1	1	0	0	0	0	0	0
ON619837.2	197181	64909	32.9185	8713	1091	134	17	44.1878	5.53299	0.679579	0.0862152	5472	2150	730	227	91	26	9	4	1	0	1	1	0	0	0	0	0	1	0	0	0	0	0	0	0
ON619838.2	197205	65063	32.9926	8824	1111	138	19	44.7453	5.63373	0.699779	0.0963464	5524	2189	739	234	93	26	10	4	0	0	1	2	0	0	0	0	0	1	1	0	0	0	0	0	0
ON622712.1	198010	65198	32.9266	8899	1116	138	18	44.9422	5.63608	0.696934	0.0909045	5567	2216	739	239	93	27	9	4	0	0	1	2	0	0	0	0	0	1	0	1	0	0	0	0	0
ON622713.1	198016	65197	32.9251	8896	1116	138	18	44.9257	5.63591	0.696913	0.0909017	5566	2214	739	239	93	27	9	4	0	0	1	2	0	0	0	0	0	1	0	0	0	0	1	0	0
ON622718.1	196436	64257	32.7114	8689	1089	136	17	44.2332	5.54379	0.692337	0.0865422	5443	2157	726	227	92	27	9	4	0	0	1	2	0	0	0	0	0	1	0	0	0	0	0	0	0
ON622720.1	197128	60151	30.5137	7831	950	114	15	39.7255	4.8192	0.578304	0.0760927	4928	1953	640	196	80	19	8	4	1	0	1	0	0	0	0	0	0	1	0	0	0	0	0	0	0
ON622722.2	197120	65065	33.0078	8833	1112	138	18	44.8103	5.64123	0.700081	0.0913149	5526	2195	740	234	93	27	9	4	0	0	1	2	0	0	0	0	0	1	0	0	0	0	1	0	0
ON627808.1	197114	65061	33.0068	8829	1109	138	18	44.7913	5.62619	0.700102	0.0913177	5526	2194	738	233	93	27	9	4	0	0	1	2	0	0	0	0	0	1	1	0	0	0	0	0	0
ON631241.1	197520	65077	32.947	8911	1176	192	63	45.1144	5.95383	0.972053	0.318955	5534	2201	747	237	99	30	14	9	1	2	3	11	0	1	2	0	5	3	0	0	2	0	1	0	9
ON631963.1	197443	65102	32.9726	8836	1111	138	18	44.7522	5.62694	0.698936	0.0911656	5529	2196	740	233	93	27	9	4	0	0	1	2	0	0	0	0	0	2	0	0	0	0	0	0	0
ON637938.1	197131	65052	32.9994	8843	1111	137	17	44.8585	5.63585	0.694969	0.0862371	5532	2200	740	234	93	27	9	4	0	0	1	2	0	0	0	0	0	1	0	0	0	0	0	0	0
ON637939.1	197131	65062	33.0044	8844	1111	137	17	44.8636	5.63585	0.694969	0.0862371	5532	2201	740	234	93	27	9	4	0	0	1	2	0	0	0	0	0	1	0	0	0	0	0	0	0
ON644344.1	197417	65081	32.9663	8892	1107	138	18	45.0417	5.60742	0.699028	0.0911776	5552	2233	736	233	93	27	9	4	0	0	1	2	0	0	1	0	0	1	0	0	0	0	0	0	0
ON645312.1	184777	60994	33.0095	8250	1017	127	17	44.6484	5.50393	0.687315	0.0920028	5184	2049	675	215	86	24	9	4	1	0	1	1	0	0	0	0	0	1	0	0	0	0	0	0	0
ON649708.1	197198	64971	32.9471	8812	1108	138	17	44.6861	5.61872	0.699804	0.0862078	5516	2188	737	233	94	27	9	4	0	1	0	2	0	1	0	0	0	0	0	0	0	0	0	0	0
ON649709.1	197204	65060	32.9912	8827	1110	138	17	44.7608	5.62869	0.699783	0.0862051	5524	2193	738	234	93	28	9	4	0	0	1	2	0	0	0	0	0	1	0	0	0	0	0	0	0
ON649710.1	197198	64467	32.6915	8511	1051	125	12	43.1597	5.32967	0.633881	0.0608525	5343	2117	710	216	88	25	8	2	0	0	0	2	0	0	0	0	0	0	0	0	0	0	0	0	0
ON649711.1	197185	64109	32.5121	8316	1019	118	11	42.1736	5.16774	0.598423	0.0557852	5239	2058	695	206	86	21	8	1	0	0	0	2	0	0	0	0	0	0	0	0	0	0	0	0	0
ON649712.1	197198	64999	32.9613	8808	1109	138	17	44.6658	5.62379	0.699804	0.0862078	5511	2188	738	233	94	27	9	4	0	0	1	2	0	0	0	0	0	1	0	0	0	0	0	0	0
ON649713.1	196291	64763	32.9934	8787	1104	138	19	44.7652	5.6243	0.703038	0.0967951	5502	2181	735	231	92	27	9	4	0	0	1	2	0	0	0	0	0	3	0	0	0	0	0	0	0
ON649714.1	197193	58036	29.4311	6754	791	78	6	34.2507	4.0113	0.395552	0.030427	4306	1657	557	156	60	12	5	1	0	0	0	0	0	0	0	0	0	0	0	0	0	0	0	0	0
ON649715.1	197191	63189	32.0446	8091	983	115	17	41.0313	4.98501	0.583191	0.0862108	5107	2001	664	204	78	20	8	4	1	0	1	2	0	0	0	0	0	1	0	0	0	0	0	0	0
ON649716.1	197193	64085	32.4986	8350	1029	116	11	42.3443	5.21824	0.588256	0.0557829	5248	2073	700	213	81	24	7	2	0	0	0	2	0	0	0	0	0	0	0	0	0	0	0	0	0
ON649717.1	197198	64999	32.9613	8822	1110	139	19	44.7368	5.62886	0.704875	0.0963499	5521	2191	738	233	93	27	9	4	1	0	1	2	0	1	0	0	0	1	0	0	0	0	0	0	0
ON649718.1	197204	65063	32.9927	8831	1110	139	19	44.781	5.62869	0.704854	0.0963469	5527	2194	738	233	93	27	9	4	0	0	1	2	1	0	0	1	0	1	0	0	0	0	0	0	0
ON649719.1	197204	65064	32.9932	8831	1110	139	19	44.781	5.62869	0.704854	0.0963469	5527	2194	738	233	93	27	9	4	0	0	1	3	0	1	0	0	0	1	0	0	0	0	0	0	0
ON649720.1	197204	65067	32.9948	8833	1111	139	19	44.7912	5.63376	0.704854	0.0963469	5528	2194	739	233	93	27	9	4	0	0	1	2	0	0	0	0	0	1	0	0	0	0	1	1	0
ON649721.1	197204	65065	32.9938	8832	1110	139	19	44.7861	5.62869	0.704854	0.0963469	5528	2194	738	233	93	27	9	4	0	0	1	2	0	0	0	0	0	1	1	1	0	0	0	0	0
ON649722.1	197204	65065	32.9938	8832	1110	139	19	44.7861	5.62869	0.704854	0.0963469	5528	2194	738	233	93	27	9	4	0	0	1	2	0	0	0	0	0	1	2	0	0	0	0	0	0
ON649723.1	197204	65064	32.9932	8831	1110	139	19	44.781	5.62869	0.704854	0.0963469	5527	2194	738	233	93	27	9	4	0	0	1	2	0	0	0	0	2	1	0	0	0	0	0	0	0
ON649724.1	197204	65067	32.9948	8833	1111	139	19	44.7912	5.63376	0.704854	0.0963469	5528	2194	739	233	93	27	9	4	0	0	1	2	0	0	0	0	0	1	0	0	0	0	2	0	0
ON649725.1	197204	65067	32.9948	8833	1111	139	19	44.7912	5.63376	0.704854	0.0963469	5528	2194	739	233	93	27	9	4	0	0	1	2	0	0	0	0	0	1	0	2	0	0	0	0	0
ON649879.1	196753	64954	33.013	8816	1108	138	18	44.8074	5.63143	0.701387	0.0914853	5516	2192	737	233	93	27	9	4	0	0	1	2	0	0	0	0	0	2	0	0	0	0	0	0	0
ON674051.1	197166	65099	33.0174	8832	1117	139	18	44.7947	5.66528	0.70499	0.0912936	5524	2191	749	229	94	27	9	4	0	0	1	2	0	0	0	0	0	2	0	0	0	0	0	0	0
ON675438.1	196919	65020	33.0187	8831	1115	138	18	44.8459	5.66223	0.700796	0.0914081	5522	2194	748	229	94	26	9	4	0	0	1	2	0	0	0	0	0	2	0	0	0	0	0	0	0
ON676703.1	197096	65064	33.0113	8825	1110	138	18	44.7751	5.63177	0.700166	0.0913261	5523	2192	741	231	93	27	9	4	0	0	1	2	0	0	0	0	0	2	0	0	0	0	0	0	0
ON676704.1	197176	65071	33.0015	8829	1110	138	18	44.7773	5.62949	0.699882	0.091289	5526	2193	741	231	93	27	9	4	0	0	1	2	0	0	0	0	0	2	0	0	0	0	0	0	0
ON676705.1	197154	65070	33.0047	8825	1109	138	18	44.762	5.62504	0.69996	0.0912992	5524	2192	740	231	93	27	9	4	0	0	1	2	0	0	0	0	0	2	0	0	0	0	0	0	0
ON676706.1	196996	65036	33.0139	8816	1108	138	18	44.7522	5.62448	0.700522	0.0913724	5518	2190	739	231	93	27	9	4	0	0	1	2	0	0	0	0	0	2	0	0	0	0	0	0	0
ON676707.1	197265	65111	33.0069	8856	1115	139	18	44.8939	5.6523	0.704636	0.0912478	5544	2197	745	231	94	27	9	4	0	0	1	2	0	0	0	0	0	1	0	0	0	0	0	0	1
ON676708.1	197173	65074	33.0035	8826	1111	138	18	44.7627	5.63465	0.699893	0.0912904	5519	2196	740	233	93	27	9	4	0	0	1	2	0	0	0	0	0	1	0	0	0	0	0	0	1
ON682263.2	197205	65066	32.9941	8812	1103	134	14	44.6845	5.59316	0.679496	0.0709921	5519	2190	738	231	93	27	8	3	0	0	1	2	0	0	0	0	0	0	0	0	0	0	0	0	0
ON682264.2	197156	65065	33.0018	8834	1110	137	17	44.8072	5.63006	0.694881	0.0862261	5528	2196	740	233	93	27	9	4	0	0	1	2	0	0	0	0	0	1	0	0	0	0	0	0	0
ON682265.2	197101	64715	32.8334	8687	1082	134	17	44.0739	5.48957	0.679854	0.0862502	5450	2155	720	228	91	26	9	4	0	0	1	2	0	0	0	0	0	1	0	0	0	0	0	0	0
ON682266.1	197108	65036	32.9951	8827	1110	137	17	44.7826	5.63143	0.69505	0.0862471	5523	2194	740	233	93	27	9	4	0	0	1	2	0	0	0	0	0	1	0	0	0	0	0	0	0
ON682267.1	197108	65053	33.0037	8830	1111	137	17	44.7978	5.6365	0.69505	0.0862471	5525	2194	740	234	93	27	9	4	0	0	1	2	0	0	0	0	0	1	0	0	0	0	0	0	0
ON682268.1	197188	65068	32.998	8838	1110	137	17	44.8202	5.62915	0.694768	0.0862121	5529	2199	739	234	93	27	9	4	0	0	1	2	0	0	0	0	0	1	0	0	0	0	0	0	0
ON682269.2	197189	65055	32.9912	8826	1107	136	17	44.7591	5.6139	0.689694	0.0862117	5526	2193	738	233	92	27	9	4	0	0	1	2	0	1	0	0	0	0	0	0	0	0	0	0	0
ON682270.1	197189	65069	32.9983	8823	1103	132	12	44.7439	5.59362	0.669409	0.0608553	5527	2193	739	232	93	27	8	2	0	0	0	2	0	0	0	0	0	0	0	0	0	0	0	0	0
ON694329.1	197271	65073	32.9866	8862	1114	137	17	44.923	5.64705	0.694476	0.0861759	5548	2200	739	238	93	27	9	4	0	0	1	2	0	0	0	0	0	1	0	0	0	0	0	0	0
ON694330.1	197198	65066	32.9953	8844	1112	137	17	44.8483	5.639	0.694733	0.0862078	5534	2198	740	235	93	27	9	4	0	0	1	2	0	0	0	0	0	1	0	0	0	0	0	0	0
ON694331.1	197436	65132	32.9889	8876	1119	138	17	44.9563	5.66766	0.698961	0.0861039	5554	2203	741	240	93	28	9	4	0	0	1	2	0	0	0	0	0	1	0	0	0	0	0	0	0
ON694332.1	197090	65047	33.0037	8829	1108	137	17	44.7968	5.6218	0.695114	0.086255	5526	2195	737	234	93	27	9	4	0	0	1	2	0	0	0	0	0	1	0	0	0	0	0	0	0
ON694333.1	197210	65068	32.9943	8843	1111	137	17	44.8405	5.63359	0.694691	0.0862025	5534	2198	740	234	93	27	9	4	0	0	1	2	0	0	0	0	0	1	0	0	0	0	0	0	0
ON694334.1	197236	65069	32.9904	8852	1112	137	17	44.8802	5.63792	0.694599	0.0861912	5541	2199	741	234	93	27	9	4	0	0	1	2	0	0	0	0	0	1	0	0	0	0	0	0	0
ON694335.1	196400	64781	32.9842	8824	1111	136	16	44.9287	5.65682	0.692464	0.0814664	5523	2190	736	239	93	27	8	4	0	0	1	2	0	0	0	0	0	1	0	0	0	0	0	0	0
ON694336.1	197303	65076	32.9828	8860	1117	138	17	44.9056	5.66134	0.699432	0.0861619	5544	2199	739	240	93	28	9	4	0	0	1	2	0	0	0	0	0	1	0	0	0	0	0	0	0
ON694337.1	197340	65078	32.9776	8868	1116	137	17	44.9377	5.65521	0.694233	0.0861457	5552	2200	740	239	93	27	9	4	0	0	1	2	0	0	0	0	0	1	0	0	0	0	0	0	0
ON694338.1	197434	65117	32.9817	8870	1118	137	17	44.9264	5.66265	0.693903	0.0861047	5552	2200	741	240	93	27	9	4	0	0	1	2	0	0	0	0	0	1	0	0	0	0	0	0	0
ON694339.1	197415	65119	32.9858	8874	1118	137	17	44.951	5.6632	0.69397	0.086113	5554	2202	741	240	93	27	9	4	0	0	1	2	0	0	0	0	0	1	0	0	0	0	0	0	0
ON694340.1	197347	65084	32.9795	8876	1120	139	17	44.9766	5.67528	0.704343	0.0861427	5553	2203	741	240	94	28	9	4	0	0	1	2	0	0	0	0	0	1	0	0	0	0	0	0	0
ON694341.1	197180	65068	32.9993	8834	1111	138	17	44.8017	5.63445	0.699868	0.0862156	5527	2196	739	234	94	27	9	4	0	0	1	2	0	0	0	0	0	1	0	0	0	0	0	0	0
ON694342.1	197180	65062	32.9962	8835	1111	137	17	44.8068	5.63445	0.694797	0.0862156	5527	2197	739	235	93	27	9	4	0	0	1	2	0	0	0	0	0	1	0	0	0	0	0	0	0
ON720848.1	197044	62529	31.7335	8188	1009	116	18	41.5542	5.12068	0.588701	0.0913502	5152	2027	683	210	80	18	9	5	0	0	1	1	0	0	0	0	0	1	1	0	0	0	0	0	0
ON720849.1	197096	64966	32.9616	8660	1059	129	18	43.938	5.37302	0.654503	0.0913261	5457	2144	711	219	88	23	9	4	1	0	1	1	0	0	0	1	0	1	0	0	0	0	0	0	0
ON736420.1	197201	65038	32.9806	8823	1111	138	18	44.7412	5.63385	0.699794	0.0912774	5522	2190	739	234	93	27	9	4	0	0	1	2	0	0	0	0	0	1	1	0	0	0	0	0	0
ON745215.1	197213	65072	32.9958	8836	1109	136	17	44.8043	5.62336	0.68961	0.0862012	5534	2193	739	234	93	26	9	4	0	0	1	2	0	0	0	0	0	1	0	0	0	0	0	0	0
ON745225.1	197205	64654	32.7852	8653	1087	135	16	43.8782	5.51203	0.684567	0.0811338	5419	2147	726	226	93	26	9	4	0	0	1	1	0	0	0	0	0	1	0	0	0	0	0	0	0
