# Supplementary material for: Inverted repeats in the monkeypox virus genome are hot spots for mutation
Source: J Med Virol. 2022 Nov 25;95(1):e28322. doi: 10.1002/jmv.28322 (PMC10100261; doi:10.1002/jmv.28322)
Supplement: Supplementary file 4 — Supplementary information. [file JMV-95-0-s001.xlsx]

## Sheet: Sheet1
Supplementary Table 4: The identity of mutations which fall within IR sequences in the MT903344.1 reference strain and whether these are conserved amongst MPXV strains between 2018 and 2022
				Lineage	B.1	B.1	B.1	B.1	B.1	B.1	B.1	B.1	B.1	B.1	B.1	B.1	B.1	B.1	B.1	B.1	B.1	B.1	B.1	B.1	B.1	B.1	B.1	B.1	B.1	B.1	B.1	B.1	B.1	B.1	B.1.1	B.1.1	B.1.1	B.1.1	B.1.1	B.1.2	B.1.2	B.1.2	B.1.2	B.1.2	B.1.2	B.1.3	B.1.3	B.1.3	B.1.3
				Genome	ON631963 AUSTRALIA 2022	ON880419 BELGIUM 2022	OP270026 CANADA 2022	OP279046 CANADA 2022	ON983168 CZECH REPUBLIC 2022	OX336038.1 SLOVAKIA 2022	ON568298.1 GERMANY 2022	OP215228.1 GERMANY 2022	OP215229.1 GERMANY 2022	OP215263.1 GERMANY 2022	ON649879 ISRAEL 2022	OP160532 NETHERLANDS 2022	LC722946 JAPAN 2022	ON585029 PORTUGAL 2022	OP245307 PORTUGAL 2022	OP245308 PORTUGAL 2022	OP245311 PORTUGAL 2022	OP245328 PORTUGAL 2022	ON838939 SPAIN 2022	OP205130 UK 2022	ON563414 USA 2022	OP303778 USA 2022	OP303780 USA 2022	OP303783 USA 2022	OP303797 USA 2022	OP303782 USA 2022	OP303796 USA 2022	OP303792 USA 2022	OP303789 USA 2022	OP303779 USA 2022	OP019276 AUSTRIA 2022	OP215251 GERMANY 2022	OP245330 PORTUGAL 2022	OP204857 SOUTH KOREA 2022	OP555659 PORTUGAL 2022	OP215235 GERMANY 2022	OP205112 UK 2022	OP205072 UK 2022	OP205108 UK 2022	OP205078 UK 2022	OP539929 USA 2022	ON754985 SLOVENIA 2022	OP484692 GERMANY 2022	OP536799 UK 2022	ON792320 SWITZERLAND 2022
MT903344.1 reference 2018
Type of mutation	Nucleotide position	Genbank annotation	Within IR, within 3 bp, or outside?	Sequence (Stem, Loop, Stem)	Shared?	Shared?	Shared?	Shared?	Shared?	Shared?	Shared?	Shared?	Shared?	Shared?	Shared?	Shared?	Shared?	Shared?	Shared?	Shared?	Shared?	Shared?	Shared?	Shared?	Shared?	Shared?	Shared?	Shared?	Shared?	Shared?	Shared?	Shared?	Shared?	Shared?	Shared?	Shared?	Shared?	Shared?	Shared?	Shared?	Shared?	Shared?	Shared?	Shared?	Shared?	Shared?	Shared?	Shared?	Shared?
Non-synonymous	1271	Chemokine binding protein (Cop-C23L); J1L; similar to Vaccinia virus strain Copenhagen C23L; most abundant secreted protein; CC-chemokine binding	NO
Non-synonymous	2600	TNF receptor (CrmB) (Cop-C22L); J2L	Within IR	CTGGAAGCGTAAGTTCCCG	NO	NO	NO	NO	NO	NO	NO	NO	NO	NO	NO	NO	NO	NO	NO	NO	NO	NO	NO	NO	NO	NO	NO	NO	NO	NO	NO	NO	NO	NO	NO	NO	NO	NO	NO	NO	NO	NO	NO	NO	NO	NO	NO	NO	NO
Synonymous	3120	Ankyrin (Cop-C19L); J3L	NO
Synonymous	3531	Ankyrin (Cop-C19L); J3L	Within IR	TCGTATCCGATGTATACGA	NO	NO	NO	NO	NO	NO	NO	NO	NO	NO	NO	NO	NO	NO	NO	NO	NO	NO	NO	NO	NO	NO	NO	NO	NO	NO	NO	NO	NO	NO	NO	NO	NO	NO	NO	NO	NO	NO	NO	NO	NO	NO	NO	NO	NO
Non-synonymous	3827	Ankyrin (Cop-C19L); J3L	Within IR	ACAATCAAGATTAT	NO	NO	NO	NO	NO	NO	NO	NO	NO	NO	NO	NO	NO	NO	NO	NO	NO	NO	NO	NO	NO	NO	NO	NO	NO	NO	NO	NO	NO	NO	NO	NO	NO	NO	NO	NO	NO	NO	NO	NO	NO	NO	NO	NO	NO
Synonymous	7780	Secreted EGF-like protein (Cop-C11R); D3R; similar to Vaccinia virus strain Copenhagen C11R; secreted growth factor	Within IR	ATCGACGGTATGTATTGTAGAT	NO	NO	NO	NO	NO	NO	NO	NO	NO	NO	NO	NO	NO	NO	NO	NO	NO	NO	NO	NO	NO	NO	NO	NO	NO	NO	NO	NO	NO	NO	NO	NO	NO	NO	NO	NO	NO	NO	NO	NO	NO	NO	NO	NO	NO
Non-synonymous	14009	Ankyrin; Type I IFN resistance (Cop-C9L); D9L; similar to Vaccinia virus strain Copenhagen C9L; ankyrin-like	Within 3 bp	CTATTAACCATTCTATTAG	SHARED	NO	SHARED	SHARED	SHARED	SHARED	NO	SHARED	SHARED	SHARED	SHARED	SHARED	SHARED	NO	SHARED	SHARED	SHARED	SHARED	SHARED	NO	NO	NO	NO	SHARED	SHARED	SHARED	NO	NO	NO	NO	SHARED	SHARED	SHARED	SHARED	SHARED	SHARED	SHARED	NO	NO	NO	NO	SHARED	SHARED	SHARED	NO
Intergenic	15437		Within IR	CTATAGAATCAAAACACGATAG	NO	NO	NO	NO	NO	NO	NO	NO	NO	NO	NO	NO	NO	NO	NO	NO	NO	NO	NO	NO	NO	NO	NO	NO	NO	NO	NO	NO	NO	NO	NO	NO	NO	NO	NO	NO	NO	NO	NO	NO	NO	NO	NO	NO	NO
Synonymous	16977	Bcl-2-like protein, IFN-beta inhibitor (Cop-C6L); D11L; similar to Vaccinia virus strain Copenhagen C6L	NO
Non-synonymous	18952	POZ/BTB Kelch domain protein (Cop-C2L); kelch-like fragment; D18L	Within IR	GTTGATTATTTCTGACATCGAC	NO	NO	SHARED	SHARED	NO	SHARED	SHARED	SHARED	SHARED	SHARED	SHARED	NO	SHARED	SHARED	SHARED	NO	NO	SHARED	SHARED	SHARED	SHARED	SHARED	SHARED	NO	NO	NO	SHARED	SHARED	SHARED	SHARED	SHARED	SHARED	NO	SHARED	NO	SHARED	SHARED	SHARED	SHARED	SHARED	SHARED	SHARED	SHARED	NO	NO
Synonymous	21732	ANK-containing protein; apoptosis inihibitor (Cop-M1L); O1L; similar to Vaccinia virus strain Copenhagen M1L; ankyrin-like	NO
Synonymous	30376	Kelch-like protein (Cop-F3L); C9L; similar to Vaccinia virus strain Copenhagen F3L; kelch-like	NO
Non-synonymous	31062	Kelch-like protein (Cop-F3L); C9L; similar to Vaccinia virus strain Copenhagen F3L; kelch-like	Within IR	TTTGGCGTAAATGTGTGCGAAA	NO	NO	NO	NO	NO	NO	NO	NO	NO	NO	NO	NO	NO	NO	NO	NO	NO	NO	NO	NO	NO	NO	NO	NO	NO	NO	NO	NO	NO	NO	NO	NO	NO	NO	NO	NO	NO	NO	NO	NO	NO	NO	NO	NO	NO
Non-synonymous	34468	S-S bond formation pathway protein substrate (Cop-F9L); C15L; similar to Vaccinia virus strain Copenhagen F9L	Within IR	GAAGTAATGAAATCACTTC	NO	NO	NO	NO	NO	NO	NO	NO	NO	NO	NO	NO	NO	NO	NO	NO	NO	NO	NO	NO	NO	NO	NO	NO	NO	NO	NO	NO	NO	NO	NO	NO	NO	NO	NO	NO	NO	NO	NO	NO	NO	NO	NO	NO	NO
Synonymous	37211	EEV maturation protein (Cop-F12L); C18L; similar to Vaccinia virus strain Copenhagen F12L; actin tail formation	Within IR	TATAACTGAACTGAGATATA	NO	NO	NO	NO	NO	NO	NO	NO	NO	NO	NO	NO	NO	NO	NO	NO	NO	NO	NO	NO	NO	NO	NO	NO	NO	NO	NO	NO	NO	NO	NO	NO	NO	NO	NO	NO	NO	NO	NO	NO	NO	NO	NO	NO	NO
Synonymous	38369	EEV maturation protein (Cop-F12L); C18L; similar to Vaccinia virus strain Copenhagen F12L; actin tail formation	NO
Non-synonymous	38671	EEV maturation protein (Cop-F12L); C18L; similar to Vaccinia virus strain Copenhagen F12L; actin tail formation	Within IR	CAATACCGTATCG	NO	NO	NO	NO	NO	NO	NO	NO	NO	NO	NO	NO	NO	NO	NO	NO	NO	NO	NO	NO	NO	NO	NO	NO	NO	NO	NO	NO	NO	NO	NO	NO	NO	NO	NO	NO	NO	NO	NO	NO	NO	NO	NO	NO	NO
Non-synonymous	39148	Palmitylated EEV membrane glycoprotein (Cop-F13 L); C19L; similar to Vaccinia virus strain Copenhagen F13L; major envelope antigen of EEV; wrapping of IMV to form IEV; phospholipase D-like	NO
Synonymous	52894	DNA polymerase (Cop-E9L); F8L; similar to Vaccinia virus strain Copenhagen E9L; DNA polymerase, catalytic subunit	Within IR	ATCTGACTAAGAT	NO	NO	NO	NO	NO	NO	NO	NO	NO	NO	NO	NO	NO	NO	NO	NO	NO	NO	NO	NO	NO	NO	NO	NO	NO	NO	NO	NO	NO	NO	NO	NO	NO	NO	NO	NO	NO	NO	NO	NO	NO	NO	NO	NO	NO
Non-synonymous	54126	DNA polymerase (Cop-E9L); F8L; similar to Vaccinia virus strain Copenhagen E9L; DNA polymerase, catalytic subunit	Within 3 bp	AAATTCATCCATGGTGGCATTT	SHARED	SHARED	SHARED	SHARED	SHARED	SHARED	SHARED	SHARED	SHARED	SHARED	NO	SHARED	SHARED	SHARED	NO	SHARED	SHARED	NO	NO	SHARED	SHARED	SHARED	SHARED	SHARED	SHARED	SHARED	SHARED	SHARED	SHARED	SHARED	SHARED	SHARED	SHARED	SHARED	SHARED	SHARED	SHARED	SHARED	SHARED	SHARED	SHARED	NO	SHARED	NO	SHARED
Non-synonymous	54644	Sulfhydryl oxidase (FAD-linked) (Cop-E10R); F9R; similar to Vaccinia virus strain Copenhagen E10R; protein disulfide bond-forming enzyme	Within IR	GACAATAATGTC	NO	NO	NO	SHARED	NO	NO	NO	NO	NO	NO	NO	NO	NO	NO	NO	NO	NO	NO	SHARED	NO	NO	NO	NO	NO	NO	NO	NO	NO	NO	NO	NO	NO	NO	NO	NO	NO	NO	NO	NO	NO	NO	NO	NO	NO	NO
Non-synonymous	55084	Virion core protein (Cop-E11L); F10L; similar to Vaccinia virus strain Copenhagen E11L; virion core protein	Within IR	ACATACATCGTCGGTATTT	NO	NO	SHARED	SHARED	SH	SHARED	SHARED	SHARED	SHARED	SHARED	SHARED	SHARED	SHARED	NO	SHARED	SHARED	SHARED	SHARED	SHARED	NO	NO	NO	SHARED	NO	NO	NO	SHARED	SHARED	SHARED	SHARED	SHARED	SHARED	SHARED	SHARED	SHARED	SHARED	SHARED	SHARED	NO	NO	SHARED	SHARED	SHARED	SHARED	SHARED
Non-synonymous	55142	Membrane protein (Cop-O1L); Q1L; similar to Vaccinia virus strain Copenhagen O1L	Within IR	ATATTAACGAGTTCCATTTATAT	NO	NO	SHARED	SHARED	NO	SHARED	SHARED	SHARED	SHARED	SHARED	SHARED	NO	SHARED	SHARED	SHARED	SHARED	SHARED	SHARED	SHARED	NO	NO	NO	SHARED	NO	NO	NO	SHARED	SHARED	SHARED	SHARED	SHARED	SHARED	NO	SHARED	SHARED	SHARED	SHARED	SHARED	NO	NO	SHARED	NO		NO	NO
Synonymous	64306	Virion core cysteine protease (Cop-I7L); I7L; similar to Vaccinia virus strain Copenhagen I7L; virion core protein; similar to DNA topoisomerase II	Within IR	ATCGATTTTCAAATCCAT	NO	NO	NO	NO	NO	NO	NO	NO	NO	NO	NO	NO	NO	NO	NO	NO	NO	NO	NO	NO	NO	NO	NO	NO	NO	NO	NO	NO	NO	NO	NO	NO	NO	NO	NO	NO	NO	NO	NO	NO	NO	NO	NO	NO	NO
Synonymous	64435	Virion core cysteine protease (Cop-I7L); I7L; similar to Vaccinia virus strain Copenhagen I7L; virion core protein; similar to DNA topoisomerase II	Within IR	ACGCGTCGTTAACTCGT	SHARED	SHARED	SHARED	SHARED	SHARED	SHARED	SHARED	SHARED	SHARED	SHARED	NO	SHARED	SHARED	SHARED	SHARED	NO	NO	NO	SHARED	SHARED	SHARED	SHARED	SHARED	SHARED	SHARED	SHARED	SHARED	SHARED	SHARED	SHARED	SHARED	SHARED	NO	SHARED	NO	SHARED	SHARED	SHARED	SHARED	SHARED	SHARED	NO	NO	NO	NO
Non-synonymous	73075	VLTF-1 (late transcription factor 1) (Cop-G8R); G9R; similar to Vaccinia virus strain Copenhagen G8R; late gene transcription factor, VLTF-1	Within 3 bp	GTCTATAAATGTAGAC	NO	NO	SHARED	SHARED	NO	SHARED	SHARED	SHARED	SHARED	SHARED	SHARED	SHARED	SHARED	SHARED	SHARED	SHARED	SHARED	SHARED	SHARED	NO	NO	NO	SHARED	NO	NO	NO	SHARED	SHARED	SHARED	SHARED	SHARED	SHARED	SHARED	SHARED	SHARED	SHARED	SHARED	SHARED	NO	NO	SHARED	SHARED	SHARED	SHARED	SHARED
Non-synonymous	73248	VLTF-1 (late transcription factor 1) (Cop-G8R); G9R; similar to Vaccinia virus strain Copenhagen G8R; late gene transcription factor, VLTF-1	Within IR	TGCTATCATAGATATAGAA	NO	NO	NO	NO	NO	NO	NO	NO	NO	NO	NO	NO	NO	NO	NO	NO	NO	NO	NO	NO	NO	NO	NO	NO	NO	NO	NO	NO	NO	NO	NO	NO	NO	NO	NO	NO	NO	NO	NO	NO	NO	NO	NO	NO	NO
Non-synonymous	74214	Entry/fusion complex component, myristylprotein (Cop-G9R); G10R; similar to Vaccinia virus strain Copenhagen G9R; myristylated protein	Within IR	ATACGTTCGATATGAACATAT	NO	NO	NO	NO	NO	NO	NO	NO	NO	NO	NO	NO	NO	NO	NO	NO	NO	NO	NO	NO	NO	NO	NO	NO	NO	NO	NO	NO	NO	NO	NO	NO	NO	NO	NO	NO	NO	NO	NO	NO	NO	NO	NO	NO	NO
Non-synonymous	77392	ss/dsDNA binding protein (VP8) (Cop-L4R); M4R; similar to Vaccinia virus strain Copenhagen L4R; virion core protein; ssDNA binding; stimulation of I8R helicase activity	NO
Synonymous	81284	RNA polymerase subunit (RPO147) (Cop-J6R); L6R; similar to Vaccinia virus strain Copenhagen J6R; RNA polymerase, 147 kDa subunit	NO
Synonymous	82382	RNA polymerase subunit (RPO147) (Cop-J6R); L6R; similar to Vaccinia virus strain Copenhagen J6R; RNA polymerase, 147 kDa subunit	Within IR	TCAAAATGCTGATTTCGA	NO	NO	NO	NO	NO	NO	NO	NO	NO	NO	NO	NO	NO	NO	NO	NO	NO	NO	NO	NO	NO	NO	NO	NO	NO	NO	NO	NO	NO	NO	NO	NO	NO	NO	NO	NO	NO	NO	NO	NO	NO	NO	NO	NO	NO
Synonymous	82460	RNA polymerase subunit (RPO147) (Cop-J6R); L6R; similar to Vaccinia virus strain Copenhagen J6R; RNA polymerase, 147 kDa subunit	NO
Synonymous	82862	RNA polymerase subunit (RPO147) (Cop-J6R); L6R; similar to Vaccinia virus strain Copenhagen J6R; RNA polymerase, 147 kDa subunit	NO
Synonymous	84596	RNA polymerase subunit (RPO147) (Cop-J6R); L6R; similar to Vaccinia virus strain Copenhagen J6R; RNA polymerase, 147 kDa subunit	NO
Non-synonymous	89915	VLTF-4 (late transcription factor 4) (Cop-H5R); H5R; similar to Vaccinia virus strain Copenhagen H5R; virosome-associated late gene transcription factor, VLTF-4; Ca2+-binding motif	Within IR	TGAAGAAAATTCTCCA	SHARED	SHARED	SHARED	SHARED	SHARED	SHARED	SHARED	SHARED	SHARED	SHARED	NO	SHARED	SHARED	SHARED	NO	NO	NO	NO	NO	SHARED	SHARED	SHARED	SHARED	SHARED	SHARED	SHARED	SHARED	SHARED	SHARED	SHARED	SHARED	SHARED	SHARED	SHARED	NO	SHARED	SHARED	SHARED	SHARED	SHARED	NO	SHARED	SHARED	SHARED	SHARED
Non-synonymous	94807	Virion core (Cop-D3R); E3R; similar to Vaccinia virus strain Copenhagen D3R; virion core protein	Within IR	TATTTTTTTCTGAATATA	SHARED	SHARED	SHARED	SHARED	SHARED	SHARED	SHARED	SHARED	SHARED	SHARED	SHARED	SHARED	SHARED	NO	NO	NO	SHARED	NO	SHARED	SHARED	SHARED	SHARED	SHARED	SHARED	SHARED	SHARED	SHARED	SHARED	SHARED	SHARED	SHARED	SHARED	SHARED	SHARED	SHARED	SHARED	SHARED	NO	SHARED	SHARED	SHARED	NO	SHARED	NO	SHARED
Synonymous	95043	Virion core (Cop-D3R); E3R; similar to Vaccinia virus strain Copenhagen D3R; virion core protein	Within 3 bp	CCATCATTAGGAGATGATAG	SHARED	NO	SHARED	SHARED	SHARED	SHARED	NO	SHARED	SHARED	SHARED	SHARED	SHARED	SHARED	NO	SHARED	SHARED	SHARED	SHARED	SHARED	NO	NO	NO	NO	SHARED	SHARED	SHARED	NO	NO	NO	NO	SHARED	SHARED	SHARED	SHARED	SHARED	SHARED	SHARED	NO	NO	NO	SHARED	SHARED	SHARED	SHARED	NO
Non-synonymous	124139	DNA helicase, transcript release factor (Cop-A1 8R); A19R; similar to Vaccinia virus strain Copenhagen A1 8R; virion core associated DNA helicase; post-replicative negative transcription elongation factor	Within IR	GTCTAGTATTCGAGAC	NO	NO	NO	NO	NO	NO	NO	NO	NO	NO	NO	NO	NO	NO	NO	NO	NO	NO	NO	NO	NO	NO	NO	NO	NO	NO	NO	NO	NO	NO	NO	NO	NO	NO	NO	NO	NO	NO	NO	NO	NO	NO	NO
Non-synonymous	124683	DNA helicase, transcript release factor (Cop-A1 8R); A19R; similar to Vaccinia virus strain Copenhagen A1 8R; virion core associated DNA helicase; post-replicative negative transcription elongation factor	NO
Stop gained	127229	Holliday junction resolvase (Cop-A22R); A23R; similar to Vaccinia virus strain Copenhagen A22R	NO
Non-synonymous	128707	VITF-3 45kda subunit (Cop-A23R); A24R; similar to Vaccinia virus strain Copenhagen A23R; intermediate transcription factor, VITF-3, 45 kDa	NO
intergenic	144538		Within 3 bp	TTATTATAAAATAA	SHARED	SHARED	SHARED	SHARED	SHARED	SHARED	SHARED	SHARED	SHARED	SHARED	NO	SHARED	SHARED	SHARED	SHARED	SHARED	SHARED	NO	SHARED	SHARED	SHARED	SHARED	SHARED	SHARED	SHARED	SHARED	SHARED	SHARED	SHARED	SHARED	SHARED	SHARED	SHARED	SHARED	NO	SHARED	SHARED	SHARED	SHARED	SHARED	SHARED	SHARED	SHARED	SHARED	SHARED
Non-synonymous	150480	IL-1/TLR signaling inhibitor (Cop-A46R); A47R; similar to Vaccinia virus strain Copenhagen A46R	Within IR	GATGAATTTGATC	NO	NO	NO	NO	NO	NO	NO	NO	NO	NO	NO	NO	NO	NO	NO	NO	NO	NO	NO	NO	NO	NO	NO	NO	NO	NO	NO	NO	NO	NO	NO	NO	NO	NO	NO	NO	NO	NO	NO	NO	NO	NO	NO	NO	NO
Intergenic	151472		Within IR	TATTATTTTCAGTTTTATTATA	NO	NO	NO	NO	NO	NO	NO	NO	NO	NO	NO	NO	NO	NO	NO	NO	NO	NO	NO	NO	NO	NO	NO	NO	NO	NO	NO	NO	NO	NO	NO	NO	NO	NO	NO	NO	NO	NO	NO	NO	NO	NO	NO	NO	NO
Intergenic	155806		Within 3 bp	ATAATTTTATAGATTAT	SHARED	SHARED	SHARED	SHARED	NO	SHARED	SHARED	SHARED	SHARED	SHARED	NO	NO	SHARED	SHARED	SHARED	SHARED	SHARED	SHARED	SHARED	SHARED	SHARED	SHARED	SHARED	SHARED	SHARED	NO	SHARED	SHARED	SHARED	SHARED	SHARED	SHARED	SHARED	SHARED	SHARED	SHARED	SHARED	SHARED	SHARED	SHARED	SHARED	SHARED	SHARED	SHARED	SHARED
Synonymous	162342	Schlafen (Cop-B2R); B4R; schlafen-like	NO
Non-synonymous	167528	Soluble IFN-g receptor-like protein (Cop-B8R); B9R; similar to Vaccinia virus strain Copenhagen B8R; secreted IFN-g binding protein	Within IR	ATGTACCAGAAGGAACAT	SHARED	NO	SHARED	SHARED	SHARED	NO	NO	NO	NO	NO	SHARED	SHARED	NO	NO	SHARED	SHARED	SHARED	SHARED	SHARED	NO	NO	NO	SHARED	NO	NO	SHARED	SHARED	SHARED	NO	SHARED	NO	NO	SHARED	NO	SHARED	NO	SHARED	SHARED	NO	NO	NO	SHARED	NO	SHARED	SHARED
Synonymous	170273	Ser/Thr Kinase (Cop-B12R); B11R; similar to Vaccinia virus strain Copenhagen B12R; protein kinase-like	NO
Non-synonymous	176910	Ankyrin (Cop-B20R); B17R; ankyrin-like	NO
Intergenic	178220		Within IR	AATGATATACGTAACATT	NO	NO	NO	NO	NO	NO	NO	NO	NO	NO	NO	NO	NO	NO	NO	NO	NO	NO	NO	NO	NO	NO	NO	NO	NO	NO	NO	NO	NO	NO	NO	NO	NO	NO	NO	NO	NO	NO	NO	NO	NO	NO	NO	NO	NO
Synonymous	181382	Surface glycoprotein; B21R; putative membrane-associated glycoprotein; cadherin-like domain	Within IR	CAGAAATTATCTCTG	NO	SHARED	SHARED	SHARED	SHARED	NO	SHARED	NO	NO	NO	SHARED	SHARED	NO	SHARED	SHARED	SHARED	SHARED	SHARED	SHARED	SHARED	SHARED	SHARED	SHARED	SHARED	SHARED	SHARED	SHARED	SHARED	SHARED	NO	SHARED	NO	SHARED	NO	SHARED	NO	SHARED	NO	SHARED	SHARED	NO	NO	NO	SHARED	SHARED
Non-synonymous	181995	Surface glycoprotein; B21R; putative membrane-associated glycoprotein; cadherin-like domain	NO
Non-synonymous	183534	Surface glycoprotein; B21R; putative membrane-associated glycoprotein; cadherin-like domain	NO
Non-synonymous	186593	Surface glycoprotein; B21R; putative membrane-associated glycoprotein; cadherin-like domain	Within 3 bp	ATGACTATCTTGAATCAT	SHARED	NO	SHARED	SHARED	SHARED	SHARED	SHARED	SHARED	SHARED	SHARED	SHARED	SHARED	SHARED	NO	SHARED	NO	NO	SHARED	NO	SHARED	SHARED	SHARED	SHARED	SHARED	SHARED	SHARED	SHARED	SHARED	SHARED	SHARED	SHARED	SHARED	NO	SHARED	NO	SHARED	NO	NO	SHARED	SHARED	SHARED	SHARED	SHARED	SHARED	NO
Intergenic	187169		Within IR	TTAGAATACTTTCCGAATAAGTCTTCTAA	SHARED	NO	SHARED	SHARED	SHARED	SHARED	NO	SHARED	SHARED	SHARED	SHARED	SHARED	SHARED	NO	SHARED	NO	NO	SHARED	NO	SHARED	SHARED	SHARED	SHARED	SHARED	SHARED	SHARED	NO	SHARED	SHARED	SHARED	SHARED	SHARED	NO	SHARED	NO	SHARED	NO	NO	SHARED	SHARED	SHARED	SHARED	SHARED	SHARED	NO
Non-synonymous	190675	MPV-Z-N3R (pseudogene???)	Within IR	TGAAGAATTTTTCA	SHARED	SHARED	SHARED	SHARED	SHARED	SHARED	SHARED	SHARED	SHARED	SHARED	SHARED	SHARED	SHARED	SHARED	SHARED	SHARED	SHARED	SHARED	NO	SHARED	SHARED	SHARED	SHARED	SHARED	SHARED	SHARED	SHARED	SHARED	SHARED	SHARED	SHARED	SHARED	NO	SHARED	SHARED	SHARED	NO	SHARED	SHARED	SHARED	SHARED	SHARED	SHARED	SHARED	NO
Non-synonymous	193407	Ankyrin (Cop-C19L); J1R; ankyrin-like	Within IR	TGATTGTACACCCATCA	NO	NO	NO	NO	NO	NO	NO	NO	NO	NO	NO	NO	NO	NO	NO	NO	NO	NO	NO	NO	NO	NO	NO	NO	NO	NO	NO	NO	NO	NO	NO	NO	NO	NO	NO	NO	NO	NO	NO	NO	NO	NO	NO	NO	NO
Synonymous	193703	Ankyrin (Cop-C19L); J1R; ankyrin-like	Within IR	TCGTATACATCGGATACGA	NO	NO	NO	NO	NO	NO	NO	NO	NO	NO	NO	NO	NO	NO	NO	NO	NO	NO	NO	NO	NO	NO	NO	NO	NO	NO	NO	NO	NO	NO	NO	NO	NO	NO	NO	NO	NO	NO	NO	NO	NO	NO	NO	NO	NO
Synonymous	194114	Ankyrin (Cop-C19L); J1R; ankyrin-like	NO
Non-synonymous	194634	TNF receptor (CrmB) (Cop-C22L); J2R; secreted TNF binding protein	Within IR	CGGGAACTTACGCTTCCAG	NO	NO	NO	NO	NO	NO	NO	NO	NO	NO	NO	NO	NO	NO	NO	NO	NO	NO	NO	NO	NO	NO	NO	NO	NO	NO	NO	NO	NO	NO	NO	NO	NO	NO	NO	NO	NO	NO	NO	NO	NO	NO	NO	NO	NO
Non-synonymous	195953	Chemokine binding protein (Cop-C23L); J3R; similar to Vaccinia virus strain Copenhagen B29R; CC-chemokine binding	NO
				Percentage shared	30.7692	20.5128	43.5897	46.1538	33.3333	38.4615	33.3333	38.4615	38.4615	38.4615	30.7692	35.8974	38.4615	25.641	35.8974	28.2051	30.7692	30.7692	33.3333	28.2051	28.2	30.7692	38.4615	30.7692	30.7692	30.7692	35.8974	38.4615	35.8974	35.8974	41.0256	38.4615	28.2051	38.4615	28.2051	38.4615	35.8974	28.2051	28.2051	28.2051	33.3333	30.7692	33.3333	30.7692	23.0769
[truncated: 78 more columns]
